# Supplementary material for: Prognostic Significance of Sarcopenia in Patients Undergoing Surgery for Perihilar Cholangiocarcinoma: A Systematic Review and Meta-Analysis
Source: Cancers (Basel). 2025 Feb 28;17(5):837. doi: 10.3390/cancers17050837 (PMC11899633; doi:10.3390/cancers17050837)
Supplement: Supplementary file 1 [file cancers-17-00837-s001.zip]

Archive with 1 entries (1 files):
- cancers-3484012-supplementary.pdf
